# Supplementary material for: ACE2-Mediated Infection of Immortalized Human Visceral Adipocytes by SARS-CoV-2
Source: Viruses. 2025 Sep 27;17(10):1311. doi: 10.3390/v17101311 (PMC12567992; doi:10.3390/v17101311)
Supplement: Supplementary file 1 [file viruses-17-01311-s001.zip]

Archive with 1 entries (1 files):
- viruses-3831983-supplementary.pdf
